# Supplementary material for: Contrasting Seasonal Variation of Photosynthesis in Evergreen and Deciduous Tree Species From a Tropical Forest
Source: Physiol Plant. 2025 Jul 14;177(4):e70410. doi: 10.1111/ppl.70410 (PMC12257110; doi:10.1111/ppl.70410)
Supplement: Supplementary file 1 — Data S1: Supporting Information. [file PPL-177-e70410-s001.zip]

Archive with 4 entries (4 files):
- 3_Supplementary-Section-04-Data.csv
- 3_Supplementary-Section-01.pdf
- 3_Supplementary-Section-02-Kannada-Language version.pdf
- 3_Supplementary-Section-03-Sanskrit-Language version.pdf
