# Supplementary material for: Contrasting Seasonal Variation of Photosynthesis in Evergreen and Deciduous Tree Species From a Tropical Forest
Source: Physiol Plant. 2025 Jul 14;177(4):e70410. doi: 10.1111/ppl.70410 (PMC12257110; doi:10.1111/ppl.70410)
Supplement: Supplementary file 1 — Data S1: Supporting Information. [file PPL-177-e70410-s001.zip › 3_Supplementary-Section-04-Data.csv]

Season	Topographic affinity	Leaf habit	Species	Replicate	Date	Tleaf	A	gs	Ci	E	VPD_L	Tair	RH_S	PARi	PARo
Factor	Factor	Factor	Factor	Factor	YYYYMMDD	(�C)	(micro mol CO2 m�2 s�1)	(mol H2O m�2 s�1)	(micro mol mol�1)	(mmol H2O m�2 s�1)	kPa	(�C)	(%)	(micro mol m�2 s�1)	(micro mol m�2 s�1)
Dry period	Slope	Evergreen	Canthium dicoccum	2	20210326	32.94293213	13.52894513	0.138534581	211.869781	3.166717866	2.114074689	34.85450745	52.14784241	998.2384033	51.63173294
Dry period	Slope	Evergreen	Canthium dicoccum	2	20210326	21.4218502	11.05665134	0.130638515	247.924415	1.895769489	1.371266001	16.45996284	63.33740997	999.3126221	32.4324913
Dry period	Slope	Evergreen	Canthium dicoccum	2	20210326	25.01021957	12.93163542	0.11921185	207.0823043	1.849814093	1.455617625	22.94272614	61.42424393	1000.669495	36.3836937
Dry period	Slope	Evergreen	Canthium dicoccum	2	20210326	37.88647842	8.037766864	0.084969242	215.6991675	3.394680269	3.640798702	41.53278351	36.99792099	1000.748901	57.58551788
Dry period	Slope	Evergreen	Canthium dicoccum	2	20210326	30.12414742	12.95990237	0.122704033	202.5568657	2.141325501	1.619500069	29.90998268	63.02804947	1000.877075	45.8314476
Dry period	Slope	Evergreen	Canthium dicoccum	2	20210326	27.88110733	11.7317983	0.126475008	232.2520493	2.166074362	1.598856242	27.11573219	60.21158218	1001.254089	40.98656845
Wet period	Slope	Evergreen	Canthium dicoccum	3	20201208	38.47294998	0.713292777	0.008961284	245.743711	0.449378011	4.542553527	41.45052338	28.56288338	998.4996948	26.43047714
Wet period	Slope	Evergreen	Canthium dicoccum	3	20201208	30.11116791	5.001507637	0.042916189	196.8616658	1.139544069	2.454100017	27.69892883	49.17556381	1000.010864	43.76958466
Wet period	Slope	Evergreen	Canthium dicoccum	3	20201208	34.13169098	4.139169184	0.022682433	90.06032974	0.863231842	3.487517791	33.49311066	36.48334503	1001.069214	35.3062706
Dry period	Slope	Evergreen	Canthium dicoccum	3	20210326	39.17153549	8.882398969	0.070582902	163.2551538	3.454394956	4.444647261	39.8054657	36.07915115	998.6144409	32.67496872
Dry period	Slope	Evergreen	Canthium dicoccum	3	20210326	35.15389252	10.4873441	0.107962464	214.9486672	3.28314416	2.790962526	34.69490814	52.32105637	998.9873047	29.70077324
Dry period	Slope	Evergreen	Canthium dicoccum	3	20210326	34.7037735	11.58890335	0.102017133	187.665295	2.996455546	2.697102903	33.83776474	54.00098419	999.5359497	28.67376328
Dry period	Slope	Evergreen	Canthium dicoccum	3	20210326	31.06816292	12.34415264	0.161577153	254.2967013	3.907055502	2.254737747	28.34062767	58.75203323	999.9122925	27.02614594
Dry period	Slope	Evergreen	Canthium dicoccum	3	20210326	28.11847115	13.0555232	0.174902998	257.9241766	3.54710407	1.905146266	24.64575005	61.54499817	1000.897949	24.59446907
Dry period	Slope	Evergreen	Canthium dicoccum	3	20210326	25.70575333	12.53841128	0.147847709	242.5022536	2.875478637	1.831440243	20.88085747	59.91453934	1000.975891	21.64938164
Dry period	Slope	Evergreen	Canthium dicoccum	3	20210326	42.77455521	0.392206485	0.006879263	270.2941048	0.491907434	6.411186297	42.61417007	25.54109955	1001.202942	38.56364059
Wet period	Slope	Evergreen	Canthium dicoccum	2	20201208	33.22327805	8.930932175	0.061932277	148.627757	1.840114804	2.733147921	32.06536102	49.71413803	999.069519	58.62798691
Wet period	Slope	Evergreen	Canthium dicoccum	2	20201208	29.1134758	11.92272146	0.093217372	173.9581596	2.168736403	2.166385782	26.37115479	54.56153488	999.0976563	57.32322693
Wet period	Slope	Evergreen	Canthium dicoccum	2	20201208	25.63986397	11.50158612	0.085141221	166.4620075	1.367714149	1.501629228	20.76869202	73.2071228	1001.223938	58.22175598
Wet period	Slope	Evergreen	Canthium dicoccum	2	20201208	40.2382164	0.090678253	0.003674405	327.9863882	0.210370819	5.163679406	43.53078079	26.25301552	1001.40387	24.38784218
Wet period	Slope	Evergreen	Canthium dicoccum	2	20201208	37.07409668	3.314163501	0.028300812	188.6081315	1.231607071	3.961511742	38.74951935	34.17111588	1002.025696	47.08991623
Dry period	Slope	Evergreen	Canthium dicoccum	4	20210328	30.88635254	12.60779412	0.162360692	253.931113	3.5037828	2.011775371	30.15084457	57.48574829	998.701355	95.59718323
Dry period	Slope	Evergreen	Canthium dicoccum	4	20210328	39.73855591	4.210382655	0.036612647	186.5914422	1.701591067	4.193788176	42.39161301	37.04042053	999.1471558	110.3696136
Dry period	Slope	Evergreen	Canthium dicoccum	4	20210328	24.83414841	13.40523611	0.251042	292.0734159	4.123821579	1.564337144	21.00255775	63.45471573	999.6381836	86.23576355
Dry period	Slope	Evergreen	Canthium dicoccum	4	20210328	34.0349884	11.61428928	0.118487123	216.8776769	2.847810156	2.211369209	34.06331635	58.59997177	1000.132507	99.74447632
Dry period	Slope	Evergreen	Canthium dicoccum	4	20210328	27.93904495	13.24170412	0.184878076	264.1769627	3.517577325	1.789472322	25.13534737	62.14161301	1001.083374	94.5478363
Dry period	Slope	Evergreen	Canthium dicoccum	4	20210328	38.13760376	6.953077086	0.048489897	143.0287185	1.913198992	3.576914465	39.11747742	44.26655579	1001.264587	109.867218
Wet period	Slope	Evergreen	Canthium dicoccum	1	20201208	25.31298065	10.47658772	0.103315791	221.5264461	1.623737488	1.475815961	21.44663239	68.7522583	997.432251	373.7908325
Wet period	Slope	Evergreen	Canthium dicoccum	1	20201208	28.04753685	9.6944894	0.109710449	238.7126816	2.274936911	1.940768763	26.19060516	54.6402359	998.2235107	136.9867554
Wet period	Slope	Evergreen	Canthium dicoccum	1	20201208	28.09367561	9.935622221	0.106153987	230.0008823	2.289467732	2.018273282	26.1879158	52.67759705	998.27771	169.4868774
Wet period	Slope	Evergreen	Canthium dicoccum	1	20201208	39.93310928	0.550824593	0.001667018	-140.5661908	0.094623163	5.133525215	43.07209015	25.84361458	1000.751526	208.6780548
Wet period	Slope	Evergreen	Canthium dicoccum	1	20201208	33.19252777	7.735491946	0.05636562	158.1489428	1.93965815	3.177625079	32.51111221	39.25538635	1000.918518	176.7345276
Wet period	Slope	Evergreen	Canthium dicoccum	1	20201208	37.06932068	5.219175765	0.023226933	21.41820626	1.007867386	3.955617308	38.17265701	35.31576538	1001.837219	238.7394409
Wet period	Hilltop	Deciduous	Careya arborea	1	20201210	39.55459213	8.161272665	0.130471902	272.7049205	4.579590664	3.182181433	44.48971176	43.21450424	998.574585	24.3089447
Wet period	Hilltop	Deciduous	Careya arborea	1	20201210	31.91356659	13.07848458	0.161043629	247.1958098	3.519745907	2.03312332	30.97841263	60.33627319	999.3290405	1278.165283
Wet period	Hilltop	Deciduous	Careya arborea	1	20201210	24.17059898	10.99632272	0.192088836	287.5110701	3.477820555	1.720976787	20.589571	53.61564636	1000.079285	32.98021317
Wet period	Hilltop	Deciduous	Careya arborea	1	20201210	35.89131546	11.13427045	0.146911191	251.4356668	4.719370462	2.958753444	37.84080505	45.06720734	1000.608826	36.59069824
Wet period	Hilltop	Deciduous	Careya arborea	1	20201210	27.88538933	14.00930472	0.223691978	280.1293885	2.673333481	1.126378043	25.37485123	81.29272461	1000.61322	32.91153336
Dry period	Hilltop	Deciduous	Careya arborea	3	20210506	39.71732712	1.034576828	0.011715906	233.4250514	0.532364774	4.084819213	43.00026321	37.03615952	998.1549072	11.4395113
Dry period	Hilltop	Deciduous	Careya arborea	3	20210506	40.20864868	0.590606718	0.008707016	264.5448228	0.41581001	4.286665321	43.50085831	35.99572372	998.6888428	11.57877254
Dry period	Hilltop	Deciduous	Careya arborea	3	20210506	27.5743103	8.419471474	0.082520561	220.1075977	1.519541287	1.713898841	25.3390274	61.26583099	999.5089111	13.13621426
Dry period	Hilltop	Deciduous	Careya arborea	3	20210506	25.02257729	5.292324959	0.067772307	261.6410819	1.223619227	1.687085347	20.97821808	60.05291748	1000.088684	13.76432037
Dry period	Hilltop	Deciduous	Careya arborea	3	20210506	35.01619339	4.27038714	0.026360758	125.7531413	0.713553217	2.460401357	35.88914108	53.82273483	1000.31073	8.552966118
Dry period	Hilltop	Deciduous	Careya arborea	3	20210506	32.59215546	5.91523153	0.039213769	143.4643096	0.930892933	2.174760861	32.04602051	57.70651245	1000.915894	97.85274506
Dry period	Hilltop	Deciduous	Careya arborea	3	20210506	30.02073479	7.113738239	0.060786452	197.6753694	1.215385282	1.846116388	28.98259544	60.21842194	1001.306274	19.44470024
Wet period	Hilltop	Deciduous	Careya arborea	4	20201211	34.85708618	8.56020545	0.10720282	247.813686	3.349343967	2.867559337	37.23861694	42.83805084	998.119873	12.80723858
Wet period	Hilltop	Deciduous	Careya arborea	4	20201211	26.48078346	8.89130673	0.119400112	263.5093706	2.114958941	1.654626366	21.24642754	71.69859314	998.822937	47.44232559
Wet period	Hilltop	Deciduous	Careya arborea	4	20201211	31.01588821	8.627275205	0.131077371	273.4437322	3.060964117	2.165682704	29.96936798	55.25056839	998.8731689	16.54804993
Wet period	Hilltop	Deciduous	Careya arborea	4	20201211	36.90723419	7.522187316	0.094106935	243.2108761	3.523549371	3.417003233	41.02552795	36.47724152	1000.908203	14.01572609
Wet period	Hilltop	Deciduous	Careya arborea	4	20201211	37.60692596	5.892780029	0.069834112	234.2750522	2.803861211	3.650567156	41.40243149	35.88377762	1000.965027	13.36929703
Dry period	Hilltop	Deciduous	Careya arborea	2	20210506	32.78374481	7.836613125	0.053555387	146.9166996	1.34047217	2.297039642	32.9715538	53.4096489	997.9923706	52.22381592
Dry period	Hilltop	Deciduous	Careya arborea	2	20210506	37.41140366	6.569857872	0.046910764	149.417335	1.82471846	3.534947814	40.58811188	38.07820129	998.1311035	43.85866547
Dry period	Hilltop	Deciduous	Careya arborea	2	20210506	28.38294029	8.82849683	0.064144445	162.9795506	1.330737288	1.924775302	26.32027817	56.86998749	999.5114746	14.02324581
Dry period	Hilltop	Deciduous	Careya arborea	2	20210506	35.31861115	8.059343563	0.056941479	150.5739804	1.84769465	2.96581789	36.91364288	44.34869385	1000.683899	48.56264877
Dry period	Hilltop	Deciduous	Careya arborea	2	20210506	34.71201706	7.386520409	0.048965208	137.3821038	1.492194213	2.786429124	36.35388947	45.55587387	1000.894836	57.08999252
Dry period	Hilltop	Deciduous	Careya arborea	2	20210506	30.00617409	7.559878471	0.045974886	121.9059641	0.958649205	1.923209846	28.54989052	59.68936157	1001.583679	50.94045258
Dry period	Hilltop	Deciduous	Careya arborea	2	20210506	25.6516571	7.682483219	0.065139471	196.0383775	1.20878972	1.730222582	21.87984085	59.79622269	1001.781189	19.21313858
Dry period	Hilltop	Deciduous	Careya arborea	1	20210505	34.88738251	7.3716314	0.040915224	94.25098647	1.101677186	2.449614166	33.27764511	61.65161514	999.1125488	8.160630226
Dry period	Hilltop	Deciduous	Careya arborea	1	20210505	27.06622696	7.654875002	0.066210124	197.4905926	1.460918445	2.054033384	21.84326935	58.55883026	999.3206787	7.568957329
Dry period	Hilltop	Deciduous	Careya arborea	1	20210505	27.10708237	6.854021589	0.046237387	147.1365966	0.97296061	1.953504311	21.72643089	63.16119003	1000.027466	7.0931077
Dry period	Hilltop	Deciduous	Careya arborea	1	20210505	29.88423538	7.134632438	0.047349349	142.8320816	1.151010883	2.244900785	25.76018143	59.7384491	1001.147522	11.39333153
Dry period	Hilltop	Deciduous	Careya arborea	1	20210505	37.68741989	5.036328381	0.02832818	92.39335528	1.037217457	3.307549408	36.33147812	53.26680374	1001.230164	8.321075439
Dry period	Hilltop	Deciduous	Careya arborea	1	20210505	40.06687546	3.850215927	0.027572574	149.9268186	1.274540724	4.153048718	40.1477623	43.99045563	1001.386963	9.251400948
Dry period	Hilltop	Deciduous	Careya arborea	1	20210505	32.54790878	8.623028384	0.070491755	183.8146096	1.93519016	2.525749648	30.0694046	56.09473801	1001.536194	8.833152771
Wet period	Hilltop	Deciduous	Careya arborea	2	20201211	29.66375923	9.706896213	0.120618673	250.9338374	2.701365196	2.090447234	25.69705391	63.01314163	998.4484253	11.95778561
Wet period	Hilltop	Deciduous	Careya arborea	2	20201211	38.0982933	5.459633176	0.067208034	245.6557323	2.565700399	3.468644232	39.38967896	44.93428421	998.477417	13.79798603
Wet period	Hilltop	Deciduous	Careya arborea	2	20201211	23.21572304	7.731778831	0.199048965	321.4196104	3.175177219	1.519559145	18.36936569	63.07852936	999.0992432	11.88541698
Wet period	Hilltop	Deciduous	Careya arborea	2	20201211	33.48606491	8.948926522	0.122092925	258.5731152	3.753765075	2.849149029	34.46312332	42.72768402	999.1316528	13.4325428
Wet period	Hilltop	Deciduous	Careya arborea	2	20201211	26.06271935	8.212075108	0.157069239	300.4534336	2.539610096	1.524060709	21.73603249	71.3396225	999.5454712	12.10902119
Wet period	Hilltop	Deciduous	Careya arborea	2	20201211	39.38672638	4.582766301	0.048144733	220.730995	2.116130182	3.972211208	39.83579636	43.57093811	1001.073853	17.99888229
Wet period	Hilltop	Deciduous	Careya arborea	3	20201211	29.93760681	10.60467581	0.134484905	253.3882009	2.812321525	1.945279346	28.66652107	58.30249786	998.4768677	34.00205231
Wet period	Hilltop	Deciduous	Careya arborea	3	20201211	25.87290192	10.1865181	0.143106009	269.524428	2.325252514	1.524491582	22.50797653	66.66358185	998.5875854	30.06101418
Wet period	Hilltop	Deciduous	Careya arborea	3	20201211	37.42498398	7.583757679	0.106918624	256.6770038	3.994539654	3.406925146	42.21374512	36.53359985	999.2874756	19.32505989
Wet period	Hilltop	Deciduous	Careya arborea	3	20201211	32.98791122	10.35782179	0.138065816	255.287542	3.995303727	2.679571599	33.12895203	46.55501938	1002.061157	48.57880783
Dry period	Valley	Evergreen	Garcinia morella	2	20210401	22.12724686	1.291343214	0.016917141	267.515409	0.29005538	1.598220072	16.95461464	55.49062347	998.8047485	1.517536402
Dry period	Valley	Evergreen	Garcinia morella	2	20210401	28.06536674	3.166130899	0.034490515	239.4290591	0.699864124	1.875847875	24.08887672	64.21373749	998.8175659	3.989486694
Dry period	Valley	Evergreen	Garcinia morella	2	20210401	34.07676315	2.380785904	0.02418082	224.6682167	0.735778058	2.775003139	32.80891037	51.83808899	999.8383179	4.75761795
Dry period	Valley	Evergreen	Garcinia morella	2	20210401	31.08940506	1.850501665	0.030370192	285.5307134	0.836437342	2.533687218	28.75953674	50.44538116	1000.397339	4.392062664
Dry period	Valley	Evergreen	Garcinia morella	2	20210401	36.93452835	2.575767196	0.022586485	196.1113294	0.883190105	3.544132697	37.1174202	43.15330124	1000.999512	4.805785179
Dry period	Valley	Evergreen	Garcinia morella	2	20210401	39.98635864	1.403120511	0.018262823	247.4987989	0.926284739	4.562024397	41.78845596	34.91444016	1001.142029	4.799253464
Dry period	Valley	Evergreen	Garcinia morella	2	20210401	25.05441475	2.41160185	0.031046054	264.3414951	0.558089206	1.671008239	19.61799622	66.28339386	1001.87323	3.628705263
Wet period	Valley	Evergreen	Garcinia morella	2	20201217	37.93294907	1.742132547	0.017994638	220.1697619	0.837922829	4.225540597	38.49282837	35.21329117	998.0614624	0.894144416
Wet period	Valley	Evergreen	Garcinia morella	2	20201217	29.84361839	1.783959473	0.025350067	270.5860239	0.689917586	2.516682863	25.06744385	53.4269371	998.1678467	2.047072172
Wet period	Valley	Evergreen	Garcinia morella	2	20201217	39.31321716	1.325921882	0.014219854	222.6070987	0.741499203	4.715060057	41.93437576	29.59077644	999.3137207	1.140859485
Wet period	Valley	Evergreen	Garcinia morella	2	20201217	33.06965256	2.201453044	0.020360263	210.4202994	0.605419175	2.725363803	29.85996056	55.52254105	999.8059082	2.814199686
Wet period	Valley	Evergreen	Garcinia morella	2	20201217	38.64369202	0.828676588	0.01611202	288.8364972	0.797750823	4.485126816	41.17386246	30.51321983	999.9371948	1.122325063
Wet period	Valley	Evergreen	Garcinia morella	2	20201217	36.07481003	2.153589961	0.017304221	181.0623438	0.673139409	3.541836638	35.54026031	42.12586212	999.9589844	1.394094586
Wet period	Valley	Evergreen	Garcinia morella	2	20201217	27.21772385	2.11363467	0.025492728	253.8721387	0.548821835	1.999495104	20.6895256	66.3897171	1000.11322	2.347583771
Wet period	Valley	Evergreen	Garcinia morella	2	20201217	26.91545677	1.991454987	0.021688491	240.3171108	0.454086882	1.94413889	20.44847298	67.03554535	1000.835693	2.356870174
Wet period	Valley	Evergreen	Garcinia morella	2	20201217	32.81072617	1.420912937	0.022042264	279.8520834	0.631053352	2.624569214	30.14905357	55.24837494	1000.871582	1.73821795
Dry period	Valley	Evergreen	Garcinia morella	1	20210331	36.86436844	3.841579974	0.023151614	115.1739415	0.93245441	3.648507788	34.72608566	46.91217422	998.2711182	5.825251102
Dry period	Valley	Evergreen	Garcinia morella	1	20210331	28.00546455	3.316063668	0.0348776	234.0927923	0.763456019	2.024261015	22.55690765	64.54642487	998.291626	5.778075218
Dry period	Valley	Evergreen	Garcinia morella	1	20210331	26.97991371	4.209571561	0.034417049	191.0086767	0.762398333	2.053793987	21.04499435	60.7767334	999.2648926	5.331851482
Dry period	Valley	Evergreen	Garcinia morella	1	20210331	30.02321815	3.513718113	0.039967141	244.0635097	0.925493191	2.132258126	25.340765	65.76190186	999.4477539	5.735357285
Dry period	Valley	Evergreen	Garcinia morella	1	20210331	32.16863251	4.385879212	0.035572363	186.9358863	0.994002569	2.561955139	28.10093498	59.17632675	999.9181519	5.693630219
Dry period	Valley	Evergreen	Garcinia morella	1	20210331	40.2040329	2.461823718	0.015336817	120.9025381	0.712278833	4.157151268	38.70918274	48.25045013	1000.234192	5.899403572
Wet period	Valley	Evergreen	Garcinia morella	1	20201217	25.29034615	2.639205688	0.028245058	239.4593457	0.486690573	1.609357524	18.95489883	73.93325806	997.9126587	4.70736599
Wet period	Valley	Evergreen	Garcinia morella	1	20201217	28.93148994	3.565530877	0.033918581	216.421701	0.843089145	2.311549825	24.38343239	55.28538895	998.4922485	10.98598289
Wet period	Valley	Evergreen	Garcinia morella	1	20201217	32.08883667	3.524364464	0.032106788	206.3537036	1.021121718	2.940453741	29.25947189	45.52767944	999.1482544	8.512085915
Wet period	Valley	Evergreen	Garcinia morella	1	20201217	37.93199539	2.006350175	0.017985231	196.0106963	0.849443035	4.301121853	39.4655304	32.36363983	999.8190308	10.82734299
Wet period	Valley	Evergreen	Garcinia morella	1	20201217	40.02855682	1.621780912	0.013548966	180.2929932	0.756922206	5.060127482	42.60401535	27.79124641	1000.524719	11.87739086
Wet period	Valley	Evergreen	Garcinia morella	1	20201217	34.06380081	2.951206456	0.02665543	204.233848	0.873681976	3.009281435	32.44301605	48.05369949	1001.244751	10.25582027
Wet period	Valley	Evergreen	Garcinia morella	1	20201217	40.03625488	1.385164239	0.010073183	153.1788323	0.564206925	5.07070517	42.67588806	27.59862328	1001.508911	8.430540085
Dry period	Valley	Evergreen	Garcinia morella	3	20210402	37.00540924	5.602962848	0.040382382	155.0048879	1.567670003	3.525072457	36.94216919	44.25880814	998.2645264	12.34201145
Dry period	Valley	Evergreen	Garcinia morella	3	20210402	25.07672691	5.271110648	0.04514963	200.8260682	0.673365586	1.386812527	20.14306068	76.34433746	999.2462769	7.428895473
Dry period	Valley	Evergreen	Garcinia morella	3	20210402	22.77443314	4.381943258	0.044992737	232.4481916	0.755945838	1.570162241	16.92985725	62.56887817	999.345459	5.732440948
Dry period	Valley	Evergreen	Garcinia morella	3	20210402	40.04160309	3.116568277	0.025893813	178.4810185	1.310666338	4.555660544	41.71350479	35.40080643	999.5425415	15.79279709
Dry period	Valley	Evergreen	Garcinia morella	3	20210402	27.86404991	4.964071049	0.075277151	280.268322	1.476121197	1.822359483	24.30498695	63.68283081	999.8788452	7.587581635
Dry period	Valley	Evergreen	Garcinia morella	3	20210402	31.02854156	5.6137997	0.051993367	209.8583564	1.396452919	2.477609341	29.10244942	50.4517746	1000.268921	10.29057598
Dry period	Valley	Evergreen	Garcinia morella	3	20210402	34.09870529	5.331472874	0.054980907	225.3468158	1.620488774	2.697030165	33.62833786	51.12454987	1000.453735	11.01025963
Dry period	Valley	Evergreen	Garcinia morella	3	20210402	41.30839157	3.112344246	0.027627694	187.2974855	1.539675871	4.999374913	44.05218124	32.12782288	1001.328491	16.79799843
Wet period	Valley	Evergreen	Garcinia morella	3	20201217	28.90876198	1.344882905	0.01265968	216.2934942	0.310374735	2.263394636	25.2688446	53.76643753	998.4122314	7.709686279
Wet period	Valley	Evergreen	Garcinia morella	3	20201217	36.23009491	1.336797883	0.005850705	20.04309322	0.237546137	3.69255227	37.09942245	37.1051178	999.9171753	1.918132544
Wet period	Valley	Evergreen	Garcinia morella	3	20201217	25.28503227	2.024103165	0.015068591	175.6047025	0.257955287	1.588154699	19.40004921	72.8030777	999.9317627	11.7842989
Wet period	Valley	Evergreen	Garcinia morella	3	20201217	33.87774277	1.66525957	0.007812941	46.25085082	0.251311049	2.937405477	33.72841263	45.02101517	1000.751038	3.212940216
Wet period	Valley	Evergreen	Garcinia morella	3	20201217	35.88408279	1.464372269	0.006883311	44.02266852	0.273083036	3.611989665	37.38544846	36.01426315	1001.029419	0.885804117
Wet period	Valley	Evergreen	Garcinia morella	3	20201217	36.67335129	0.67842288	0.001567034	-297.2353504	0.067464951	3.912724562	39.36830902	31.8205452	1001.117126	0.703070521
Wet period	Valley	Evergreen	Garcinia morella	3	20201217	36.49242401	1.31759535	0.009405413	155.2611724	0.393836353	3.809035688	39.15369797	32.79133987	1001.133057	0.785600245
Wet period	Valley	Evergreen	Garcinia morella	3	20201217	31.96551895	1.6875576	0.014145837	192.0127434	0.455269876	2.958408855	30.32155609	41.64645767	1001.423706	6.649502754
Dry period	Valley	Evergreen	Hopea wightiana	3	20210405	32.07200241	8.385876266	0.091400363	232.6823619	2.4851224	2.504287336	28.12271881	59.92273712	998.7246094	11.94701672
Dry period	Valley	Evergreen	Hopea wightiana	3	20210405	28.70578957	7.051903241	0.080062588	240.0389951	1.898372835	2.20067717	23.0338726	62.04663086	999.6254272	14.06377792
Dry period	Valley	Evergreen	Hopea wightiana	3	20210405	34.00574112	8.287305556	0.091630374	233.1372277	2.59067327	2.588159424	30.62431717	62.42724991	1000.082336	20.08516121
Dry period	Valley	Evergreen	Hopea wightiana	3	20210405	41.69534683	5.805774112	0.086571447	257.5824262	4.368122291	4.520647039	45.70667648	35.93063736	1000.305847	7.74776125
Dry period	Valley	Evergreen	Hopea wightiana	3	20210405	30.09659576	7.808159308	0.088453373	238.6104366	2.300444383	2.407806313	25.12254715	58.58099365	1000.749756	12.04165745
Dry period	Valley	Evergreen	Hopea wightiana	3	20210405	38.87612534	7.287977686	0.09374759	247.8642464	3.542241977	3.410242281	40.06707764	47.97819901	1001.641663	8.55943203
Wet period	Valley	Evergreen	Hopea wightiana	1	20201214	30.95010948	11.04280304	0.110873626	220.1538876	2.51795751	2.105459546	29.55836105	57.61566162	998.4382324	18.54175186
Wet period	Valley	Evergreen	Hopea wightiana	1	20201214	25.15580368	9.759115911	0.095201994	220.2900971	1.461328333	1.436223591	20.18436623	74.70321655	998.8485107	28.08825874
Wet period	Valley	Evergreen	Hopea wightiana	1	20201214	34.26448822	11.37159885	0.103577182	202.7056228	2.575455804	2.281824337	35.00682068	55.57945251	999.161438	22.24298286
Wet period	Valley	Evergreen	Hopea wightiana	1	20201214	37.49458694	10.3366436	0.123955469	239.5633676	4.173634633	3.071761142	41.62998962	42.12375259	999.9639282	29.00229263
Wet period	Valley	Evergreen	Hopea wightiana	1	20201214	23.42882729	8.737016638	0.084667419	220.6307848	1.216602605	1.347210376	17.84924889	75.37732697	1000.87146	742.3424683
Wet period	Valley	Evergreen	Hopea wightiana	1	20201214	27.99270058	9.591161056	0.090128783	213.9670178	1.538960595	1.587666788	24.71281433	70.56337738	1001.72113	22.52747345
Wet period	Valley	Evergreen	Hopea wightiana	1	20201214	36.7695961	10.73407676	0.123119411	234.4437651	3.985559797	2.960378086	40.670578	42.5025444	1001.825623	21.61405563
Dry period	Valley	Evergreen	Hopea wightiana	2	20210405	32.04843521	10.51869588	0.074998452	156.3706384	1.796965004	2.209444246	31.32175064	56.12305069	998.0230713	5.348462582
Dry period	Valley	Evergreen	Hopea wightiana	2	20210405	33.90955734	10.18592155	0.093109072	202.5814448	2.547425372	2.517002891	34.01771164	52.33655167	998.4276733	7.139677048
Dry period	Valley	Evergreen	Hopea wightiana	2	20210405	36.91880417	9.821047389	0.096754349	206.7756549	3.397756401	3.209576761	39.02042389	43.60608292	998.6830444	8.296385765
Dry period	Valley	Evergreen	Hopea wightiana	2	20210405	25.95689201	5.51692244	0.03545941	138.4888158	0.656566701	1.721894133	21.95538902	62.11574936	1000.878174	4.107435703
Dry period	Valley	Evergreen	Hopea wightiana	2	20210405	40.58724976	9.00097391	0.099301161	215.7639091	4.522042738	4.115940207	44.22068405	38.16756821	1001.143188	12.18552399
Dry period	Valley	Evergreen	Hopea wightiana	2	20210405	39.28534698	7.134617879	0.098045717	248.5934692	4.084524155	3.782072921	41.94226074	40.80091858	1001.736145	10.08266354
Dry period	Valley	Evergreen	Hopea wightiana	2	20210405	28.97189522	6.812892702	0.060281451	203.052595	1.333664195	2.052349817	26.53536224	56.36200333	1001.963074	4.525771141
Wet period	Valley	Evergreen	Hopea wightiana	2	20201214	35.04833984	8.360136088	0.082643898	215.470574	2.69269686	2.980644792	36.29417419	44.22787857	998.1726685	20.66104507
Wet period	Valley	Evergreen	Hopea wightiana	2	20201214	37.77829361	8.343077185	0.07961705	206.5437174	2.876591098	3.27574153	41.35493469	41.44335556	999.8592529	20.04528236
Wet period	Valley	Evergreen	Hopea wightiana	2	20201214	32.13433456	8.527734156	0.079547319	209.0812334	2.000436496	2.313373742	30.97644615	55.44856262	1000.334106	15.30544758
Wet period	Valley	Evergreen	Hopea wightiana	2	20201214	37.27122879	8.576984549	0.076675197	196.401954	2.637005302	3.120966987	40.75634003	42.46744919	1000.595337	20.90376472
Wet period	Valley	Evergreen	Hopea wightiana	2	20201214	25.09892082	7.570176927	0.050430278	146.7124815	0.744951609	1.372195188	19.38340569	80.86274719	1001.21698	34.15486145
Dry period	Valley	Evergreen	Hopea wightiana	1	20210403	24.08812332	7.285560179	0.079435707	237.6265644	1.416359588	1.671668048	19.21855164	59.90766144	997.9729614	4.553543091
Dry period	Valley	Evergreen	Hopea wightiana	1	20210403	26.89561844	8.849070053	0.083037588	214.3707631	1.440496434	1.617214473	22.92779732	69.10471344	998.1853638	7.077350616
Dry period	Valley	Evergreen	Hopea wightiana	1	20210403	30.0461216	8.47426816	0.086595336	224.4832864	2.072448599	2.221916759	27.83063889	54.55261612	999.4153442	5.811300755
Dry period	Valley	Evergreen	Hopea wightiana	1	20210403	32.92934418	8.676045144	0.088375329	223.0896379	2.237902377	2.332459365	31.8180275	57.12137604	999.6070557	7.170094013
Dry period	Valley	Evergreen	Hopea wightiana	1	20210403	38.94389343	7.109112518	0.094663778	242.8834554	3.963921232	3.804402724	42.43920898	37.94503784	1001.577454	10.4563179
Dry period	Valley	Evergreen	Hopea wightiana	1	20210403	36.13615417	8.603037143	0.09342762	225.5944159	3.256152386	3.191936072	37.81770325	42.80591583	1001.749268	7.784067154
Wet period	Valley	Evergreen	Hopea wightiana	3	20201214	25.91689301	6.656481314	0.051331705	180.0170911	0.866431496	1.567148015	21.09445381	71.32377625	997.9742432	5.573619366
Wet period	Valley	Evergreen	Hopea wightiana	3	20201214	29.55323982	8.712773565	0.035090115	-10.08017708	0.720063005	1.888885491	26.35249519	65.69702911	1000.174194	5.076453686
Wet period	Valley	Evergreen	Hopea wightiana	3	20201214	32.08163071	9.017693146	0.053718544	113.2598671	1.448428752	2.477360791	30.58782196	52.64641953	1001.052917	4.597813129
Wet period	Valley	Evergreen	Hopea wightiana	3	20201214	37.74141693	7.446847651	0.063487831	186.5611888	2.437257673	3.482972069	41.27231979	38.84676743	1002.040039	2.879044056
Dry period	Valley	Evergreen	Knema attenuata	3	20210330	33.409832	5.422693704	0.040577874	169.55748	1.105249758	2.496576289	32.74965668	53.65962219	998.3999023	13.01868343
Dry period	Valley	Evergreen	Knema attenuata	3	20210330	28.02475166	4.866327961	0.055937389	244.4963427	1.207197403	2.004382946	24.93264198	56.70903397	998.7217407	8.728616714
Dry period	Valley	Evergreen	Knema attenuata	3	20210330	25.99727631	3.073376478	0.033997068	241.8169607	0.707734886	1.936174276	20.1143055	60.82831573	998.7266235	1.421079755
Dry period	Valley	Evergreen	Knema attenuata	3	20210330	37.1751442	4.621495327	0.037367707	176.8068642	1.473800517	3.589809824	39.20755005	39.06263351	999.5496826	17.77544975
Dry period	Valley	Evergreen	Knema attenuata	3	20210330	31.03477478	5.6464468	0.048944753	198.1215912	1.240762455	2.339521841	29.02541542	54.14539337	1000.396545	11.00395775
Wet period	Valley	Evergreen	Knema attenuata	3	20201215	27.93003845	6.686097033	0.043888514	143.2711543	0.833601607	1.758130606	22.23966217	75.06885529	997.7410889	10.66580105
Wet period	Valley	Evergreen	Knema attenuata	3	20201215	27.32604218	6.894344351	0.015731125	-306.980994	0.280244718	1.645443655	21.00997543	80.19459534	997.7471313	25.74180603
Wet period	Valley	Evergreen	Knema attenuata	3	20201215	37.33832169	5.493559783	0.042688788	167.9091948	1.845318433	3.93367828	40.27113342	33.08509827	998.1931152	6.702306747
Wet period	Valley	Evergreen	Knema attenuata	3	20201215	35.17033768	7.95282552	0.04766827	112.190646	1.633141897	3.130094617	35.03877258	45.4336319	998.7162476	8.775514603
Wet period	Valley	Evergreen	Knema attenuata	3	20201215	31.84625053	6.88186227	0.044390923	136.3112746	1.026749232	2.123241866	29.23566437	64.0294342	1000.603394	9.472990036
Wet period	Valley	Evergreen	Knema attenuata	3	20201215	37.00653458	5.418206625	0.042267827	170.4586757	1.776193038	3.826431458	38.84138107	35.60690689	1001.965881	7.234827518
Dry period	Valley	Evergreen	Knema attenuata	2	20210330	33.088871	4.614236577	0.034561107	170.4101398	0.892071471	2.364987409	30.70072937	61.15945816	998.6981812	9.756250381
Dry period	Valley	Evergreen	Knema attenuata	2	20210330	37.05389023	3.345350348	0.026791697	180.5975372	0.982446309	3.328254982	36.82822418	47.9537468	999.2214966	12.30894279
Dry period	Valley	Evergreen	Knema attenuata	2	20210330	41.46482086	1.981165306	0.013935884	146.0184493	0.779877266	5.022253627	43.67214966	33.24855042	999.4771729	28.98656273
Dry period	Valley	Evergreen	Knema attenuata	2	20210330	28.78958511	4.807677334	0.042384583	203.5856063	0.94289784	2.062205546	24.17088699	63.1509819	999.6480103	3.752053738
Dry period	Valley	Evergreen	Knema attenuata	3	20210330	26.31853676	3.511603251	0.035481902	228.8150578	0.741731252	1.946187578	20.50964546	61.61766815	1000.639221	7.467793941
Dry period	Valley	Evergreen	Knema attenuata	2	20210330	31.07044029	5.562777946	0.041925494	172.2205409	1.057424553	2.326733407	28.09744835	57.71843719	1001.665222	11.19393349
Wet period	Valley	Evergreen	Knema attenuata	1	20201215	33.89097977	4.141081025	0.034876406	191.5107901	1.031272521	2.709124996	33.31775284	50.58280563	999.7127686	30.88880348
Wet period	Valley	Evergreen	Knema attenuata	1	20201215	24.94921112	6.381456452	0.02190344	-75.34667742	0.319089706	1.355225528	19.67350197	78.92015076	1000.405701	37.54172134
Wet period	Valley	Evergreen	Knema attenuata	1	20201215	27.87191772	6.503861984	0.047397455	166.6817033	0.872750462	1.709411734	24.11259079	68.22509766	1001.87561	25.09968948
Wet period	Valley	Evergreen	Knema attenuata	1	20201215	31.10311317	5.395049139	0.039413747	166.3419621	0.950992174	2.225084057	28.43434906	59.42671585	1002.031616	24.24543571
Wet period	Valley	Evergreen	Knema attenuata	1	20201215	39.53299332	2.149344576	0.025668822	238.9851606	1.191244659	4.190443508	42.10721588	36.67315292	1002.086853	53.31330872
Dry period	Valley	Evergreen	Knema attenuata	1	20210329	32.14621353	6.487646144	0.058292722	205.6662501	1.451388557	2.289374888	29.01914215	62.72290802	998.1573486	2.4255898
Dry period	Valley	Evergreen	Knema attenuata	1	20210329	28.00083923	6.960054447	0.068089093	218.6260326	1.523828238	2.08128547	23.46133232	59.10622025	998.369812	2.226169586
Dry period	Valley	Evergreen	Knema attenuata	1	20210329	26.76270103	6.422323063	0.062292626	218.3469474	1.302324595	1.947597922	21.52733421	61.36528397	998.8187866	2.217767715
Dry period	Valley	Evergreen	Knema attenuata	1	20210329	43.1526947	0.73805872	0.011227695	261.1203497	0.68875678	5.460996589	45.79267883	32.83254623	999.0527954	2.669516087
Dry period	Valley	Evergreen	Knema attenuata	1	20210329	34.91968918	5.824873197	0.049676752	192.9718979	1.528599993	2.808813349	33.34970474	54.62656784	1000.095825	2.391252041
Dry period	Valley	Evergreen	Knema attenuata	1	20210329	37.97210693	3.71023106	0.034837528	206.8083486	1.30687083	3.390198861	37.67324066	49.79933167	1000.460022	2.55078125
Dry period	Valley	Evergreen	Knema attenuata	1	20210329	30.10079002	7.397237992	0.067152856	206.8394832	1.521978639	2.096075317	26.35255814	63.53883743	1000.55603	2.186284781
Dry period	Valley	Evergreen	Knema attenuata	1	20210329	41.82394409	2.430429204	0.013317441	83.2649647	0.729126585	4.892864124	41.6575737	40.44539642	1000.622681	2.777107954
Wet period	Valley	Evergreen	Knema attenuata	2	20201215	34.06612015	3.666922864	0.016270296	25.87771663	0.449638961	2.518388963	32.50406265	57.89429092	998.3867188	36.72943497
Wet period	Valley	Evergreen	Knema attenuata	2	20201215	27.91217041	3.906150267	0.028918381	171.507938	0.547998054	1.752681263	22.50163078	73.93763733	999.0351563	213.9820404
Wet period	Valley	Evergreen	Knema attenuata	2	20201215	37.07720566	2.985905788	0.019045312	129.5916591	0.735429933	3.500452115	37.44923401	43.81653976	1000.096008	30.59225655
Wet period	Valley	Evergreen	Knema attenuata	2	20201215	31.11384773	3.679858441	0.02803888	175.552781	0.690045758	2.263249917	27.5209465	61.71837234	1000.358093	134.0049591
Dry period	Slope	Evergreen	Memecylon umbellatum	1	20210406	26.36389923	7.129149121	0.056853586	184.0912103	1.176586829	1.926408123	21.42336655	59.38425446	999.0548706	88.20231628
Dry period	Slope	Evergreen	Memecylon umbellatum	1	20210406	39.94205475	2.418630553	0.01309459	83.02716017	0.637458781	4.374486753	37.52371597	46.4942131	999.2645264	204.4984436
Dry period	Slope	Evergreen	Memecylon umbellatum	1	20210406	26.31214905	7.049998668	0.055503781	181.4098816	1.156538558	1.939584192	21.36492348	58.6691246	999.6343384	85.16348267
Dry period	Slope	Evergreen	Memecylon umbellatum	1	20210406	28.38124275	9.847063101	0.081589811	186.1323634	2.063519855	2.355370847	22.91955566	54.33428574	1000.012573	129.3021393
Dry period	Slope	Evergreen	Memecylon umbellatum	1	20210406	33.10919952	8.267168744	0.060440157	161.5855161	1.645639587	2.498368655	28.65767097	65.55813599	1000.420532	192.427536
Dry period	Slope	Evergreen	Memecylon umbellatum	1	20210406	31.03344154	10.43185461	0.069857235	142.0955913	1.766878028	2.335914922	26.42904091	63.10745621	1001.340454	151.1990814
Dry period	Slope	Evergreen	Memecylon umbellatum	1	20210406	37.00323105	7.307181851	0.03597812	55.65640427	1.294257413	3.260532169	34.38817215	55.77973938	1001.351929	176.7277832
Dry period	Slope	Evergreen	Memecylon umbellatum	1	20210406	43.02428436	0.368998972	0.007702695	287.344583	0.494001333	5.717673949	43.96615601	32.62792206	1001.437012	189.1100616
Wet period	Slope	Evergreen	Memecylon umbellatum	1	20201206	29.89690399	4.187991567	0.040495193	216.4468461	1.150413146	2.627986589	26.37649918	46.58610535	999.3894653	126.5384827
Wet period	Slope	Evergreen	Memecylon umbellatum	1	20201206	33.05315399	4.315270339	0.03056871	154.7928952	1.062268373	3.190119468	30.98086739	41.65345383	999.7798462	88.10018158
Wet period	Slope	Evergreen	Memecylon umbellatum	1	20201206	41.09446716	0.655121833	0.010975769	268.6824186	0.709129613	5.817162719	44.125103	22.15695953	1000.608398	127.4816589
Wet period	Slope	Evergreen	Memecylon umbellatum	1	20201206	36.96760941	3.443874907	0.016536992	46.79576748	0.774519308	4.259466286	36.90517044	32.43257523	1000.784851	89.60454559
Wet period	Slope	Evergreen	Memecylon umbellatum	1	20201206	39.97589874	1.267974391	0.01273707	210.6242496	0.759254811	5.38372566	42.14264297	24.32574844	1001.692261	86.70275879
Dry period	Slope	Evergreen	Memecylon umbellatum	2	20210407	42.96813583	1.861198718	0.018871254	210.328522	1.166173448	5.516491209	44.3075676	33.94409561	998.3139038	379.2342529
Dry period	Slope	Evergreen	Memecylon umbellatum	2	20210407	25.74699974	11.01883332	0.119949594	234.7139579	2.26373188	1.771936604	21.63393974	59.81615829	998.7023315	53.42697144
Dry period	Slope	Evergreen	Memecylon umbellatum	2	20210407	28.08923531	12.68628104	0.115509024	204.7845143	2.307516824	1.865410744	24.78648949	62.08824539	999.0319214	55.28303909
Dry period	Slope	Evergreen	Memecylon umbellatum	2	20210407	31.0830555	10.65328712	0.105576294	217.8607755	2.514064022	2.207678831	28.90317917	58.13793564	999.355835	60.74594116
Dry period	Slope	Evergreen	Memecylon umbellatum	2	20210407	45.04686356	1.427569081	0.020903065	250.7445903	1.503080949	6.377448488	48.14823914	29.02031517	1000.0672	96.30674744
Dry period	Slope	Evergreen	Memecylon umbellatum	2	20210407	33.09901428	10.91341216	0.079327947	158.377659	2.17584372	2.524365804	31.21666336	55.95985031	1000.47113	65.92513275
Dry period	Slope	Evergreen	Memecylon umbellatum	2	20210407	38.86847305	4.483477244	0.030491251	141.1265335	1.313331018	3.889141181	38.54541016	45.03593445	1000.654724	83.33244324
Dry period	Slope	Evergreen	Memecylon umbellatum	2	20210407	36.00175095	6.826674944	0.045867285	141.7584112	1.465565299	2.907148768	34.59424591	55.44788742	1000.88031	73.26816559
Wet period	Slope	Evergreen	Memecylon umbellatum	3	20201213	30.73332787	7.842106223	0.097693665	249.4234399	2.853322492	2.710471253	28.60269356	44.08808136	994.4528809	545.7677002
Wet period	Slope	Evergreen	Memecylon umbellatum	3	20201213	37.56032944	3.526742351	0.023614513	135.2802269	1.146169181	4.407102294	37.5831871	32.1614418	999.9609985	154.3414154
Wet period	Slope	Evergreen	Memecylon umbellatum	3	20201213	29.7168541	7.31323673	0.107746059	269.513499	2.807145487	2.4242382	25.37355042	54.36204147	1000.366516	88.65824127
Wet period	Slope	Evergreen	Memecylon umbellatum	3	20201213	40.58049774	0.053752746	-0.004247544	380.7938918	-0.270975894	5.742930073	42.83733368	22.10066986	1001.045959	442.7674255
Wet period	Slope	Evergreen	Memecylon umbellatum	3	20201213	33.06002808	7.658334635	0.0746924	212.9496389	2.337223659	2.878796272	29.96037865	51.52899933	1001.125366	659.9926758
Wet period	Slope	Evergreen	Memecylon umbellatum	3	20201213	39.7543335	0.470263162	0.001732934	-51.59282318	0.103046805	5.365213831	43.27335358	22.14660263	1001.887268	497.2929993
Dry period	Slope	Evergreen	Memecylon umbellatum	3	20210408	39.56251526	2.793259244	0.032831894	235.4060464	1.59789489	4.39376204	42.34803391	33.92635345	998.8140259	103.7837296
Dry period	Slope	Evergreen	Memecylon umbellatum	3	20210408	25.73419571	9.41360755	0.101660116	234.460013	2.031366389	1.86871099	20.44583702	60.22904587	999.2520752	41.59331894
Dry period	Slope	Evergreen	Memecylon umbellatum	3	20210408	30.04467773	10.61872034	0.071434025	142.3439737	1.770457889	2.293808362	27.10657692	54.90819168	999.4084473	91.12445068
Dry period	Slope	Evergreen	Memecylon umbellatum	3	20210408	33.08425522	9.645885391	0.066942751	148.8575764	1.762481953	2.4168946	31.796381	56.33464813	1000.715088	83.94632721
Dry period	Slope	Evergreen	Memecylon umbellatum	3	20210408	36.04850006	7.551086753	0.050936741	140.0203329	1.77449546	3.174135556	35.9675293	47.17220306	1001.314026	94.68167114
Dry period	Slope	Evergreen	Memecylon umbellatum	4	20210408	31.93539429	11.04952908	0.11557684	225.0432015	2.844486123	2.276065686	29.29163742	60.67228317	999.0873413	181.1406097
Dry period	Slope	Evergreen	Memecylon umbellatum	4	20210408	27.69994736	11.17361831	0.128807381	240.6748731	2.772512832	2.013737074	22.88755798	61.2452507	999.8148804	55.58840561
Dry period	Slope	Evergreen	Memecylon umbellatum	4	20210408	34.79591751	11.3988352	0.101493451	197.019089	2.520565815	2.271996939	33.65065384	63.22513962	999.8401489	193.4482727
Dry period	Slope	Evergreen	Memecylon umbellatum	4	20210408	42.59605026	3.782704444	0.03189522	176.1233735	1.93295681	5.412786854	45.84123611	30.73112488	1000.22229	39.64502335
Dry period	Slope	Evergreen	Memecylon umbellatum	4	20210408	37.90063477	9.191910781	0.081192693	189.4809281	2.947925021	3.294265634	38.55858994	48.49178314	1001.499756	60.84767151
Wet period	Slope	Evergreen	Memecylon umbellatum	5	20201213	37.48410034	0.294010769	-0.000416673	1454.538245	-0.020531499	4.455582504	40.44066238	26.58528709	1000.661194	20.39288712
Wet period	Slope	Evergreen	Memecylon umbellatum	5	20201213	35.91931152	5.009476347	0.036822899	156.7379384	1.534489829	3.791367854	36.49629211	35.06908798	1000.7229	22.31676674
Wet period	Slope	Evergreen	Memecylon umbellatum	5	20201213	29.88574982	7.28361924	0.034816237	48.61562985	0.995431939	2.633106119	24.77066231	50.99583817	1001.075806	35.97786331
Wet period	Slope	Evergreen	Memecylon umbellatum	5	20201213	33.87817764	5.18554704	0.038428061	163.0558553	1.369106264	3.255018001	32.79045486	41.09396362	1001.312927	26.0921154
Wet period	Slope	Evergreen	Memecylon umbellatum	5	20201213	28.59263802	6.791812358	0.046680305	150.7388385	1.26451716	2.504192942	22.49892616	52.05023956	1002.020203	39.02338409
Wet period	Slope	Evergreen	Olea dioica	5	20201212	32.04748154	7.974111036	0.104508181	255.9622849	2.982543656	2.638628836	31.61363602	46.00736618	999.5948486	19.53815651
Wet period	Slope	Evergreen	Olea dioica	5	20201212	31.98269272	8.406508632	0.103511231	247.7448098	2.915471224	2.603749406	31.32642174	47.14198303	999.8377075	18.83155632
Wet period	Slope	Evergreen	Olea dioica	5	20201212	35.28813553	8.041836505	0.090563341	230.4501189	3.452832767	3.498999961	36.61960602	36.27646255	1001.434143	18.00145721
Wet period	Slope	Evergreen	Olea dioica	5	20201212	27.93881989	8.119732548	0.112804332	264.8067845	2.50740689	2.073784663	24.62472916	54.9184761	1001.865967	22.71877098
Dry period	Slope	Evergreen	Olea dioica	3	20210328	36.36756897	11.7016447	0.14257287	235.0808657	4.225241797	2.717098006	40.11307144	45.22822571	998.4425659	92.73131561
Dry period	Slope	Evergreen	Olea dioica	3	20210328	27.03994179	11.71044683	0.150963556	257.4106976	2.45296618	1.520946737	25.39406967	63.4875946	999.2950439	49.18225479
Dry period	Slope	Evergreen	Olea dioica	3	20210328	29.85684395	12.11566467	0.144036449	245.3702931	2.632903117	1.700349063	29.13198662	62.31058121	1000.615051	63.67059326
Dry period	Slope	Evergreen	Olea dioica	3	20210328	36.90254593	11.38483054	0.13911385	234.7475679	4.208825593	2.768419741	40.48827744	46.03610611	1001.323547	103.223259
Dry period	Slope	Evergreen	Olea dioica	3	20210328	34.18316269	12.20508903	0.14656612	238.5563809	3.799474502	2.390855991	36.82136536	48.16060257	1001.595825	74.99394226
Dry period	Slope	Evergreen	Olea dioica	3	20210328	23.45785141	10.76359193	0.171294865	280.2663024	2.791105968	1.53984677	18.9049015	61.99311447	1002.125061	38.30448532
Wet period	Slope	Evergreen	Olea dioica	4	20201212	25.95293045	10.45224677	0.159718631	275.1211284	3.018836575	1.782205312	20.55701828	65.16274261	998.5421143	1222.248413
Wet period	Slope	Evergreen	Olea dioica	4	20201212	28.19536591	9.6606048	0.116240277	246.6810239	2.486714091	1.999675439	23.07932091	64.89280701	999.0436401	405.8239441
Wet period	Slope	Evergreen	Olea dioica	4	20201212	39.95585632	5.480126106	0.04594369	176.7816303	2.527868365	4.98702075	41.61190033	29.82974052	999.7771606	106.0514755
Wet period	Slope	Evergreen	Olea dioica	4	20201212	35.95733261	9.980529926	0.107957831	224.2079496	3.952795841	3.364882158	35.86523056	43.71389008	1000.424988	85.38729858
Dry period	Slope	Evergreen	Olea dioica	1	20210327	35.88261414	13.45581738	0.129090912	198.0821163	3.948641535	2.803275709	40.07636642	42.00859833	998.8106689	26.90187645
Dry period	Slope	Evergreen	Olea dioica	1	20210327	31.86790657	14.46074022	0.118221451	179.0786619	2.457463071	1.918248262	32.27484894	58.17163086	999.4423828	22.90916061
Dry period	Slope	Evergreen	Olea dioica	1	20210327	37.17847061	11.85727855	0.109786983	192.119281	3.829633322	3.18211523	41.28786469	40.1104126	1000.004272	27.06827164
Dry period	Slope	Evergreen	Olea dioica	1	20210327	25.05129433	10.11290908	0.092031648	206.9031685	1.771155059	1.799183425	19.34644699	61.69730759	1000.093201	12.76706982
Dry period	Slope	Evergreen	Olea dioica	1	20210327	35.12241745	14.552924	0.136502687	193.5820307	3.846542507	2.588051866	39.30428314	43.38425827	1000.226196	37.50308228
Dry period	Slope	Evergreen	Olea dioica	1	20210327	28.89940453	13.38221003	0.106668996	179.4789131	2.031485733	1.767694417	27.02689934	62.22706223	1002.00354	18.8744278
Wet period	Slope	Evergreen	Olea dioica	1	20201209	32.89507675	9.594068797	0.12325446	249.5186231	3.99149777	3.006801987	32.73973083	40.48445892	997.9447021	70.8713913
Wet period	Slope	Evergreen	Olea dioica	1	20201209	28.81398773	7.961557262	0.131033899	282.0329026	3.064281071	2.188566063	25.95407486	53.19664383	997.9476318	48.81203842
Wet period	Slope	Evergreen	Olea dioica	1	20201209	39.28387451	4.621316139	0.072566538	265.6736307	3.640357524	4.561959277	43.35118103	29.07535744	998.0910034	118.7926636
Wet period	Slope	Evergreen	Olea dioica	1	20201209	38.25634384	7.055368777	0.085374672	235.4345302	3.788744898	4.04549277	42.39299011	32.14068604	998.1259155	137.5368347
Wet period	Slope	Evergreen	Olea dioica	1	20201209	36.98623276	8.48964864	0.112775367	249.7292063	4.663551328	3.797583661	40.78912354	32.36640549	998.9906616	72.12910461
Wet period	Slope	Evergreen	Olea dioica	1	20201209	25.89087296	8.977597049	0.139475932	279.6708308	2.475195192	1.669077023	20.85856438	68.03701782	1000.39856	44.00749588
Wet period	Slope	Evergreen	Olea dioica	3	20201209	40.08167648	7.914365499	0.111632879	249.7663796	5.817294674	4.730912478	45.26815033	27.78322029	998.4741821	201.170517
Wet period	Slope	Evergreen	Olea dioica	3	20201209	32.07700348	10.71306174	0.162475324	269.9221089	4.697908942	2.686925916	31.22921181	46.14217758	999.3455811	905.7880859
Wet period	Slope	Evergreen	Olea dioica	3	20201209	35.6084137	9.670284232	0.13512882	254.1567838	5.337442419	3.636955538	38.16305542	32.82342529	999.5227051	720.3502197
Wet period	Slope	Evergreen	Olea dioica	3	20201209	39.96244431	7.796397456	0.116367215	256.0592487	5.95127019	4.6448016	44.29070663	29.63991165	1001.639709	600.0088501
Wet period	Slope	Evergreen	Olea dioica	3	20201209	28.04971695	9.152394559	0.183165941	300.3796054	3.511647513	1.796125037	24.40479279	65.49375153	1002.120667	390.4937134
Dry period	Slope	Evergreen	Olea dioica	4	20210329	32.14954758	10.50598171	0.109270418	224.8399799	2.72366212	2.30300092	31.87668037	52.98876953	998.1323242	59.61331177
Dry period	Slope	Evergreen	Olea dioica	4	20210329	38.18380356	8.475364228	0.09824481	230.037812	3.623604477	3.352881361	42.12721252	40.620224	998.3373413	83.02099609
Dry period	Slope	Evergreen	Olea dioica	4	20210329	28.2586422	9.312216368	0.099967989	232.1079857	1.960814285	1.824604246	26.31769562	58.97920227	998.696228	33.58600235
Dry period	Slope	Evergreen	Olea dioica	4	20210329	33.11726379	10.795048	0.112716717	225.8547637	2.718757526	2.222174131	33.38246918	55.47236252	1000.965759	71.43389893
Dry period	Slope	Evergreen	Olea dioica	4	20210329	23.81087685	8.571134547	0.089660356	231.3927019	1.527908818	1.596443565	18.37665749	64.34561157	1001.468079	28.51312447
Dry period	Slope	Evergreen	Olea dioica	4	20210329	38.48921967	8.020676418	0.095099846	232.9094997	3.629679122	3.466331363	42.38706207	40.05112839	1001.67218	82.87878418
Dry period	Slope	Evergreen	Olea dioica	4	20210329	35.90459442	10.14907879	0.108455331	221.9899045	3.33377394	2.813228006	38.04249191	46.82302856	1001.828796	77.78941345
Dry period	Hilltop	Deciduous	Terminalia chebula	3	20210412	24.72533607	10.15539745	0.075036502	167.3539125	1.395899315	1.74251073	20.30212402	57.94816971	998.2162476	148.37323
Dry period	Hilltop	Deciduous	Terminalia chebula	3	20210412	36.71749496	5.660826346	0.033665787	111.6509115	1.180436349	3.188467005	35.69719315	51.44409943	999.5020142	221.5114441
Dry period	Hilltop	Deciduous	Terminalia chebula	3	20210412	30.07566452	8.391869893	0.046577533	95.1469204	1.114659762	2.214491918	25.5573349	62.81064987	1000.029114	178.8526154
Dry period	Hilltop	Deciduous	Terminalia chebula	3	20210412	33.05573273	7.282166613	0.039758002	90.47946779	1.079689971	2.493206101	29.86477089	60.90507889	1000.180969	199.236969
Dry period	Hilltop	Deciduous	Terminalia chebula	3	20210412	41.68149948	2.669763327	0.035129954	245.2749138	1.903190537	4.869479057	43.50041199	36.29509354	1000.187012	700.5441284
Dry period	Hilltop	Deciduous	Terminalia chebula	3	20210412	27.62166595	10.33929265	0.071914194	151.2298853	1.512213624	1.960069511	23.26180267	61.15354156	1000.914734	483.0927734
Wet period	Hilltop	Deciduous	Terminalia chebula	3	20201207	32.13612747	13.88021232	0.225391375	273.4280197	6.247703156	2.59629106	34.95416641	39.32707214	998.7026978	49.33317566
Wet period	Hilltop	Deciduous	Terminalia chebula	3	20201207	36.52887344	10.50828829	0.192521957	281.4834116	6.780914637	3.250606087	42.87117004	33.53633881	999.0791016	54.70458603
Wet period	Hilltop	Deciduous	Terminalia chebula	3	20201207	24.72460747	11.73266442	0.244728473	305.60124	3.06895982	1.18990725	20.53483582	79.89945984	999.69104	60.42577362
Wet period	Hilltop	Deciduous	Terminalia chebula	3	20201207	36.5246048	11.9566834	0.200866741	270.935263	8.134786814	3.755405156	42.68873215	27.93553352	1000.046936	113.3328323
Wet period	Hilltop	Deciduous	Terminalia chebula	3	20201207	27.95057869	11.14433961	0.241209091	305.5358583	4.241925634	1.660299422	25.92265892	63.22469711	1000.399963	70.05108643
Dry period	Hilltop	Deciduous	Terminalia chebula	1	20210410	37.14855194	8.30089874	0.069873947	184.7398491	2.556022331	3.328629621	37.13026428	47.67913437	998.4468994	185.6003418
Dry period	Hilltop	Deciduous	Terminalia chebula	1	20210410	29.92118263	11.7157821	0.112074502	212.7400419	2.406758648	1.994631208	26.89936447	63.14028549	998.7849731	151.2427368
Dry period	Hilltop	Deciduous	Terminalia chebula	1	20210410	33.17447662	10.1809638	0.08553906	186.8677393	2.353094474	2.531291786	31.17554855	56.41226196	998.9273682	159.4402008
Dry period	Hilltop	Deciduous	Terminalia chebula	1	20210410	25.76776123	10.66848515	0.118192425	236.3455182	2.236466638	1.773945051	21.72251511	59.57304001	1000.425476	391.4638062
Dry period	Hilltop	Deciduous	Terminalia chebula	1	20210410	27.16063309	10.74728509	0.123990681	241.358119	2.480568983	1.872155444	23.20055008	60.99617004	1001.060425	564.2879639
Dry period	Hilltop	Deciduous	Terminalia chebula	1	20210410	42.82604599	3.9318845	0.035784984	188.0631934	2.224636489	5.563961383	44.75165939	31.99885368	1006.776245	177.8609009
Wet period	Hilltop	Deciduous	Terminalia chebula	1	20201207	37.84132385	9.366546204	0.117714563	240.4747684	5.233159087	4.077537136	42.9054184	29.18198204	998.2793579	86.31459808
Wet period	Hilltop	Deciduous	Terminalia chebula	1	20201207	34.05861664	12.45312555	0.164746747	250.6037821	5.181794997	2.922053125	36.90991974	38.86632156	998.500061	96.69281006
Wet period	Hilltop	Deciduous	Terminalia chebula	1	20201207	26.34792519	11.85569647	0.197652009	283.268687	3.360833989	1.607334098	22.19351768	68.4182663	1001.19342	106.9022751
Wet period	Hilltop	Deciduous	Terminalia chebula	1	20201207	29.91107941	12.45980995	0.184087804	267.7489723	4.449361723	2.269793515	29.64004898	47.18120956	1001.509094	92.51905823
Wet period	Hilltop	Deciduous	Terminalia chebula	1	20201207	36.95229721	10.48132302	0.147177125	255.5003818	5.818666784	3.642910748	40.94374847	33.93625641	1002.299011	144.6261292
Dry period	Hilltop	Deciduous	Terminalia chebula	2	20210411	41.43019485	5.765564784	0.061062353	218.2810215	2.722814111	4.000490144	45.02931213	41.42407227	999.3830566	333.3325195
Dry period	Hilltop	Deciduous	Terminalia chebula	2	20210411	27.9906559	12.14435808	0.113207363	208.7056563	2.270995711	1.874926257	24.16271973	63.41300201	999.7887573	100.4213333
Dry period	Hilltop	Deciduous	Terminalia chebula	2	20210411	35.10541153	11.35202193	0.09106838	177.9382029	2.43309023	2.44710259	34.90539169	57.56206512	999.9750977	165.4184875
Dry period	Hilltop	Deciduous	Terminalia chebula	2	20210411	26.33281136	12.00317775	0.134575012	236.8534832	2.684652725	1.875618659	21.38072014	61.28016281	1000.389893	90.5198822
Dry period	Hilltop	Deciduous	Terminalia chebula	2	20210411	30.03773308	12.87361067	0.116001146	200.1780323	2.60407639	2.090309109	26.83619308	61.47992706	1000.467834	198.4799347
Dry period	Hilltop	Deciduous	Terminalia chebula	2	20210411	38.08012009	9.245482628	0.081927497	195.1326515	2.731658635	3.02669548	39.86502838	49.71958923	1001.04834	226.1413879
Dry period	Hilltop	Deciduous	Terminalia chebula	2	20210411	42.25719452	4.74200563	0.051532269	221.3590152	2.438405008	4.228195045	45.75245285	41.19764328	1001.8927	189.9050293
Wet period	Hilltop	Deciduous	Terminalia chebula	2	20201207	36.78255081	12.0632122	0.203863475	271.4651347	8.318702243	3.782005317	42.90718079	28.32008553	998.4059448	110.6734009
Wet period	Hilltop	Deciduous	Terminalia chebula	2	20201207	33.00862503	13.21479017	0.21236799	271.9586485	6.34069068	2.791052217	35.0449028	39.97406006	999.4858398	129.1244049
Wet period	Hilltop	Deciduous	Terminalia chebula	2	20201207	24.92617416	13.78561558	0.264243397	296.6114559	3.552931244	1.280055025	20.94011879	75.82770538	999.6533203	141.7574921
Wet period	Hilltop	Deciduous	Terminalia chebula	2	20201207	28.80995178	13.08866039	0.229019268	284.2889052	4.904390164	2.021143586	27.74188232	52.34227371	1000.921204	163.7373047
Dry period	Hilltop	Deciduous	Terminalia paniculata	3	20210505	29.89125824	7.314911375	0.06902733	212.9066805	1.52788836	2.04496451	29.29712677	53.50062943	998.1037598	20.65788269
Dry period	Hilltop	Deciduous	Terminalia paniculata	3	20210505	32.9858551	7.718812343	0.072933824	204.6791072	2.086165973	2.62887156	33.95495987	45.39216995	998.9854126	24.25287628
Dry period	Hilltop	Deciduous	Terminalia paniculata	3	20210505	35.74297333	7.123200803	0.06716495	201.3067046	2.432467687	3.309075599	38.43015671	37.80259323	999.7146606	27.33733559
Dry period	Hilltop	Deciduous	Terminalia paniculata	3	20210505	24.97591591	5.536354001	0.050651015	211.8273135	0.912606603	1.675891847	21.98358727	56.5562706	999.7579956	14.19580269
Dry period	Hilltop	Deciduous	Terminalia paniculata	3	20210505	36.72896957	6.892938798	0.057708075	180.236589	2.247793918	3.547721895	39.07297516	37.77113342	1001.212097	30.24722862
Dry period	Hilltop	Deciduous	Terminalia paniculata	3	20210505	22.00072479	5.024901306	0.050712735	230.4746043	0.794043145	1.462762958	16.33250618	63.89380646	1001.380676	11.45460987
Dry period	Hilltop	Deciduous	Terminalia paniculata	3	20210505	27.53189278	7.01956216	0.042443528	121.9667733	0.793575733	1.729107453	25.48581314	59.98873138	1001.488342	16.84672356
Wet period	Hilltop	Evergreen	Terminalia paniculata	3	20201216	38.15903473	8.397211665	0.064244036	157.3292365	3.038361583	4.30143136	42.19374466	28.98010826	999.0253296	150.6744232
Wet period	Hilltop	Deciduous	Terminalia paniculata	3	20201216	27.72052002	16.80677499	0.231796639	258.0878895	4.336940698	1.766042217	23.85130692	66.27998352	1000.199097	349.5223389
Wet period	Hilltop	Deciduous	Terminalia paniculata	3	20201216	28.03134727	18.37796835	0.193808064	224.5793872	3.009222907	1.45586609	24.40961838	76.42744446	1000.814514	312.4165955
Wet period	Hilltop	Deciduous	Terminalia paniculata	3	20201216	28.03166389	18.27633552	0.194258459	225.7884353	3.016037463	1.455847374	24.41159439	76.42128754	1000.843018	312.3442078
Wet period	Hilltop	Deciduous	Terminalia paniculata	3	20201216	36.85192108	13.64263238	0.16139584	230.8108566	6.357184637	3.625289327	42.45614624	31.13395882	1000.896606	179.2728729
Wet period	Hilltop	Deciduous	Terminalia paniculata	3	20201216	33.84443283	18.69079252	0.187220961	209.3037755	5.529120632	2.741091911	35.54058456	43.91530991	1001.043335	187.9500885
Wet period	Hilltop	Deciduous	Terminalia paniculata	3	20201216	37.95605469	11.08734859	0.092437445	173.3818326	4.197172299	4.142074138	42.26002884	29.90750122	1002.488586	143.4241028
Dry period	Hilltop	Deciduous	Terminalia paniculata	2	20210504	40.47628403	2.97036119	0.023215701	169.4281123	1.04119595	4.014841559	43.00458908	41.30794907	998.0560303	275.9469604
Dry period	Hilltop	Deciduous	Terminalia paniculata	2	20210504	32.9671402	10.93866498	0.089338031	183.8515163	2.018767243	2.072976399	32.03794479	62.06048203	998.6131592	394.0563049
Dry period	Hilltop	Deciduous	Terminalia paniculata	2	20210504	28.8922081	10.19856738	0.081626011	181.5504684	1.653818355	1.875581558	26.13560867	62.36124039	998.7219849	186.3649597
Dry period	Hilltop	Deciduous	Terminalia paniculata	2	20210504	36.45342255	10.00202296	0.083066827	182.5321723	2.603785846	2.852452441	37.44463348	50.57263947	999.5430908	261.2290649
Dry period	Hilltop	Deciduous	Terminalia paniculata	2	20210504	30.98759651	10.57048376	0.08846901	188.3990214	1.985180949	2.070043697	29.65061951	58.38896942	1001.167236	311.4324646
Dry period	Hilltop	Deciduous	Terminalia paniculata	2	20210504	26.92275238	8.965878776	0.09198733	226.9842438	1.736179992	1.756090212	23.37987137	62.62504578	1001.345764	168.5753632
Dry period	Hilltop	Deciduous	Terminalia paniculata	2	20210504	38.7836113	6.461322308	0.052038639	174.141866	2.036478106	3.530400192	41.66127777	42.17171097	1001.736145	255.933075
Wet period	Hilltop	Deciduous	Terminalia paniculata	2	20201216	27.99958801	15.12021605	0.186298489	247.0060231	3.447179006	1.738775103	25.09322929	64.30154419	998.3549194	116.3656921
Wet period	Hilltop	Deciduous	Terminalia paniculata	2	20201216	31.07064056	16.89578294	0.164775105	209.0229495	3.877928086	2.193752682	29.71073151	55.74541473	998.9936523	112.0282211
Wet period	Hilltop	Deciduous	Terminalia paniculata	2	20201216	40.63441849	8.042734258	0.07925025	197.7815004	4.274852321	4.878965143	44.92427063	29.0562439	999.6431885	145.8182526
Wet period	Hilltop	Deciduous	Terminalia paniculata	2	20201216	36.16292572	12.88932916	0.129137488	209.0383927	4.864057084	3.462483232	37.84082031	38.78715897	999.8779297	108.4951553
Wet period	Hilltop	Deciduous	Terminalia paniculata	2	20201216	25.8247261	15.09617802	0.191373116	252.8447697	2.96808296	1.464044827	21.44286346	73.1233139	1000.125366	126.7796402
Wet period	Hilltop	Deciduous	Terminalia paniculata	2	20201216	38.75226974	12.45256143	0.121243827	198.399123	5.614761086	4.227951818	43.45239639	30.41574669	1001.46283	100.5606384
Wet period	Hilltop	Deciduous	Terminalia paniculata	2	20201216	34.20134354	15.37947774	0.162115118	220.1826445	4.920012001	2.810111387	35.04096603	45.8065567	1001.590271	173.2680664
Dry period	Hilltop	Deciduous	Terminalia paniculata	1	20210504	37.77412415	10.36345248	0.102525111	214.6134102	3.060114617	2.702863204	39.4869957	53.70063782	998.232666	543.8276367
Dry period	Hilltop	Deciduous	Terminalia paniculata	1	20210504	30.30725861	10.66165401	0.105002553	217.2497495	2.460728304	2.170853094	26.89527893	60.87275696	998.6929321	205.1834717
Dry period	Hilltop	Deciduous	Terminalia paniculata	1	20210504	40.89116287	7.4161929	0.086785545	235.9839704	3.623002769	3.744620434	44.70131683	42.45423126	998.7127075	528.0635986
Dry period	Hilltop	Deciduous	Terminalia paniculata	1	20210504	32.13020325	12.03089243	0.115838101	212.9072178	2.715009602	2.161790866	29.51564026	63.92408371	999.8590088	193.6137848
Dry period	Hilltop	Deciduous	Terminalia paniculata	1	20210504	29.05966949	10.34837201	0.118624045	239.9647145	2.769911575	2.173597986	25.10703087	58.1896286	1000.078857	153.9469452
Dry period	Hilltop	Deciduous	Terminalia paniculata	1	20210504	42.19730377	5.096539961	0.058773496	230.6672247	2.757614608	4.17934144	45.86575699	41.18301773	1000.61853	631.7174072
Dry period	Hilltop	Deciduous	Terminalia paniculata	1	20210504	36.11783218	10.174195	0.092756021	202.53937	2.462275383	2.413223426	35.77938461	60.95435715	1000.713745	210.576004
Dry period	Hilltop	Deciduous	Terminalia paniculata	1	20210504	34.11475754	10.39042375	0.107254114	222.7324178	2.797136955	2.390766174	32.44194412	61.00164032	1001.351196	500.2265015
Wet period	Hilltop	Deciduous	Terminalia paniculata	1	20201216	24.06023026	16.21440611	0.188258552	240.1228972	2.725651159	1.372501057	19.72694969	70.79174805	998.5797119	118.7481689
Wet period	Hilltop	Deciduous	Terminalia paniculata	1	20201216	27.99315453	16.59235638	0.172180696	221.7575262	3.210557406	1.753086345	26.32461357	59.31584549	999.3140869	126.4868393
Wet period	Hilltop	Deciduous	Terminalia paniculata	1	20201216	35.80036545	15.20333785	0.156953174	208.2156129	5.111970814	3.005935304	41.32144165	36.43330002	999.3571777	166.7204437
Wet period	Hilltop	Deciduous	Terminalia paniculata	1	20201216	31.10793114	17.12124262	0.156357135	200.1045688	3.298498699	1.965957691	31.37029839	55.84921265	999.8825684	157.4367523
Wet period	Hilltop	Deciduous	Terminalia paniculata	1	20201216	31.10383034	17.25735128	0.156452878	198.8314604	3.29878514	1.96495863	31.36667252	55.8594017	999.9038086	159.4905396
Wet period	Hilltop	Deciduous	Terminalia paniculata	1	20201216	34.98321152	16.61152573	0.161175205	202.8525931	5.156799168	2.962662628	40.43075562	35.33443069	1000.426208	156.4444122
